# Supplementary material for: The effect of self-identified arm dominance on exercising forearm hemodynamics and skeletal muscle desaturation
Source: PLoS One. 2024 Jun 17;19(6):e0305539. doi: 10.1371/journal.pone.0305539 (PMC11182511; doi:10.1371/journal.pone.0305539)
Supplement: S1 Appendix — (XLSX) [file pone.0305539.s001.xlsx]

## Sheet: Sheet 1
Participant ID	Sex	Age (years)	Height (cm)	Weight (kg)	BMI (kg/m2)	MVC ND (N)	30% MVC ND (N)	MVC D (N)	30% MVC D (N)	Dominant Arm (L/R)	Forarm Girth ND (cm)	Forarm Girth D (cm)	Skinfold Thickness ND (mm)	Skinfold Thickness D (mm)	7-Day PAR (MET h/wk)	Arterial Saturation (%) ND ABS BSL	Arterial Diameter (cm) ND ABS BSL	MAP (mmHg) ND ABS BSL	SmO2 (%) ND ABS BSL	FBF (ml/min) ND ABS BSL	FVC (ml/min/100mmHg) ND ABS BSL	SmO2 (%) ND ABS ∆EXS	FBF RELAX (ml/min) ND ABS ∆EXS	FVC RELAX (ml/min/100mmHg) ND ABS ∆EXS	MAP RELAX (mmHg) ND ABS ∆EXS	MAP (mmHg) ND ABS ∆REC	SmO2 (%) ND ABS ∆REC	FBF (ml/min) ND ABS ∆REC	FVC (ml/min/100mmHg) ND ABS ∆REC	Arterial Saturation BSL (%) ND REL BSL	Arterial Diameter (cm) ND REL BSL	MAP (mmHg) ND REL BSL	SmO2 (%) ND REL BSL	FBF (ml/min) ND REL BSL	FVC (ml/min/100mmHg) ND REL BSL	SmO2 (%) ND REL ∆EXS	FBF RELAX (ml/min) ND REL ∆EXS	FVC RELAX (ml/min/100mmHg) ND REL ∆EXS	MAP RELAX (mmHg) ND REL ∆EXS	MAP (mmHg) ND REL ∆REC	SmO2 (%) ND REL ∆REC	FBF (ml/min) ND REL ∆REC	FVC (ml/min/100mmHg) ND REL ∆REC	Arterial Saturation (%) D ABS BSL	Arterial Diameter (cm) D ABS BSL	MAP (mmHg) D ABS BSL	SmO2 (%) D ABS BSL	FBF (ml/min) D ABS BSL	FVC (ml/min/100mmHg) D ABS BSL
SAD01	F	20	161	65	25.08	214.62	64.386	257.74	77.322	R	25.4	24.9	3.75	3.8	56	99	0.276	88.3114	72.4137	17.643	19.9782	-13.2509	205.061	203.524	11.3317	7.06852	1.62292	13.0428	12.194	98	0.276	84.6128	69.6842	23.9976	28.3617	-4.01149	138.04	152.653	4.90314	-2.29292	0.850692	20.7255	25.9668	100	0.279	92.7856	71.8611	12.0722	13.0109
SAD02	F	22	164	67	24.91	188.16	56.448	313.6	94.08	R	25.4	25.7	4.75	3.8	56	99	0.252	90.7888	79.7141	20.8716	22.9892	-30.3814	193.608	201.576	4.72036	0.590036	0.0445464	35.481	38.68	99	0.253	95.9846	78.9167	19.3294	20.138	-9.42994	106.771	108.174	2.29167	-0.836143	-3.93104	10.7432	11.4679	99	0.28	101.292	74.8318	22.0233	21.7424
SAD03	F	18	159	52	20.57	196	58.8	284.2	85.26	R	21.6	22.5	2.75	2.45	32	99	0.255	84.1819	82.3311	21.5412	25.5889	-27.2976	135.528	143.892	8.49465	0.09634	-6.90026	43.7407	51.8711	99	0.254	88.4806	83.3318	22.4408	25.3624	-13.869	74.9083	79.975	3.93588	1.75003	-3.28218	-0.134297	-0.640744	98	0.291	95.0522	82.4805	26.6779	28.0666
SAD06	F	24	162	61	23.24	254.8	76.44	303.8	91.14	R	23.7	24.3	1.6	1.7	12	99	0.258	88.0158	79.1627	26.0087	29.55	-4.93106	127.777	146.315	-0.570313	-0.75221	-5.76365	-3.11638	-3.3165	99	0.246	87.0021	82.7309	28.752	33.0474	-5.56365	121.763	125.334	8.03098	5.90983	-7.05055	5.04043	3.32291	99	0.291	82.638	85.1142	27.7979	33.6382
SAD07	F	19	172	67	22.65	368.48	110.544	381.22	114.366	R	23.9	24.5	2.2	2.05	74	99	0.317	84.8873	67.3023	38.4959	45.3495	-14.4487	188.281	202.753	6.51724	-2.22905	2.62867	47.9496	59.2324	99	0.317	88.4281	67.7638	36.6912	41.4927	-17.1694	228.255	243.296	4.60472	-4.43844	-6.34339	36.0358	45.0977	99	0.326	104.604	69.4801	40.8234	39.0267
SAD10	F	20	171	51	17.44	151.9	45.57	246.96	74.088	R	20	20.6	2.45	2.35	12	99	0.256	87.0449	80.8009	15.3477	17.632	-22.2621	147.137	149.724	10.0447	6.04665	1.28268	54.7031	57.6174	99	0.256	86.9374	84.1874	16.525	19.0079	-37.2439	81.8669	86.0445	6.72239	7.97118	-9.56503	5.94104	4.66331	99	0.273	87.1778	83.4937	18.0159	20.6657
SAD12	F	25	159	67	26.5	232.26	69.678	295.96	88.788	R	24.5	24.9	2.2	1.85	45	98	0.283	84.5259	69.7742	22.3848	26.4828	-26.0115	213.594	255.911	-0.962312	1.50646	4.75385	36.1927	41.605	98	0.283	87.4187	78.7186	24.5699	28.106	-21.3225	130.279	154.536	-2.63589	4.14121	-2.96438	6.24302	5.54728	98	0.333	78.8497	71.721	68.624	87.0314
SAD16	F	22	163	64	24.09	122.5	36.75	109.76	32.928	R	23.9	23.2	7.35	5.55	46	98	0.366	87.2421	90.3759	49.587	56.8384	-39.1731	227.941	250.505	3.05713	-1.73037	0.0356415	69.3656	82.2685	98	0.354	88.5211	92.3685	44.9307	50.7571	-8.28884	94.5829	102.427	2.5545	1.3178	-0.535502	-10.5825	-12.524	98	0.369	91.9865	86.8347	27.3681	29.7523
SAD19	F	29	157	43	17.44	210.7	63.21	270.48	81.144	R	21.1	20.9	2.8	2.3	37	99	0.287	87.2635	61.2255	12.7747	14.6392	-11.0769	147.307	164.414	2.1412	4.61062	-4.44202	9.22479	9.30603	99	0.287	87.2465	61.7836	11.4784	13.1563	-10.3791	106.645	126.282	-2.533	-3.55968	-6.78082	4.00246	5.34228	98	0.281	91.7865	63.8895	18.5519	20.212
SAD20	F	22	161	62	23.92	259.7	77.91	278.32	83.496	R	24.4	24.4	4.7	4.55	69	99	0.341	96.6828	80.0373	19.5857	20.2577	-23.33	173.687	163.444	8.52751	2.6149	1.42659	17.4265	17.0163	98	0.341	98.2561	73.6472	17.2218	17.5275	-13.9072	169.942	172.039	0.476269	-2.87324	4.81894	10.3777	11.408	96	0.338	94.6782	76.6092	24.5705	25.9516
SAD04	M	19	174	64	21.14	421.4	126.42	372.4	111.72	R	24.1	24.7	1.35	1.45	54.5	99	0.324	85.5777	85.8934	24.4044	28.5173	-31.9583	97.4298	106.916	4.38151	4.79497	-16.9527	-4.84848	-6.87806															99	0.352	94.14	72.4536	28.2938	30.055
SAD05	M	19	182	60	18.11	260.68	78.204	323.4	97.02	L	22	22.2	2	1.9	83	99	0.311	88.795	82.7011	20.1499	22.6927	-30.0164	107.445	108.518	8.44944	4.26229	-1.83473	22.4261	23.0598															99	0.33	85.3779	85.8007	53.6304	62.8153
SAD08	M	22	181	76	23.2	307.72	92.316	378.28	113.484	R	27	28.4	1.5	1.95	38	99	0.38	101.49	64.2302	42.8396	42.2105	-3.17712	251.793	230.268	6.64012	2.71371	-3.35053	20.92	18.9768															99	0.383	83.9635	70.1638	74.1009	88.2537
SAD09	M	22	187	79	22.59	546.84	164.052	568.4	170.52	L	28.4	29.1	2.1	2	24	99	0.359	95.7116	76.2992	51.9867	54.316	-8.88674	134.914	130.288	5.53236	-5.34062	-9.94282	31.8417	38.4443															99	0.366	101.487	75.8435	31.2558	30.7979
SAD11	M	21	182	72	21.74	474.32	142.296	449.82	134.946	L	27.5	27.2	1.7	1.6	71	99	0.332	88.4841	62.428	20.532	23.2041	-14.7033	169.369	169.734	9.94137	3.66417	-6.52994	23.3353	24.401															98	0.316	95.4262	70.0294	22.8579	23.9534
SAD13	M	20	176	88	28.41	450.8	135.24	475.3	142.59	R	29	29.1	1.8	2.1	65	99	0.401	119.06	76.176	57.9181	48.6462	-17.6266	152.711	128.426	-0.109231	-3.51367	-4.22601	-6.22272	-3.90619															98	0.429	92.0504	80.7867	83.4562	90.6636
SAD14	M	32	184	78	23.04	490.98	147.294	510.58	153.174	R	27.2	26.7	2.05	1.95		99	0.394	94.2391	66.9088	20.4385	21.6879	-5.10503	170.99	177.836	1.70359	-2.7689	-7.06033	12.6752	14.5137															99	0.389	104.462	67.8984	16.3442	15.6461
SAD15	M	19	185	72	21.04	494.9	148.47	491.96	147.588	L	25.4	26	1.7	1.8	39	99	0.398	94.0793	80.0748	44.6376	47.4468	-29.0512	351.451	349.114	5.80168	-1.93601	-3.70422	-7.7129	-7.37365															99	0.385	84.4995	75.5579	34.1879	40.4593
SAD17	M	31	178	72	22.72	139.16	41.748	175.42	52.626	R	27.2	26.3	2.15	2.1	26	99	0.34	93.3718	67.5502	24.5269	26.268	4.20345	214.472	212.057	6.91084	1.59474	6.92723	25.5389	26.4514															99	0.347	94.7154	84.851	53.3106	56.285
SAD18	M	28	187	99	28.31	497.84	149.352	580.16	174.048	R	30.5	31	1.4	1.6	9	98	0.442	94.3661	79.4351	81.0006	85.8365	-15.7735	175.536	168.963	6.31555	2.44757	-9.34766	-26.3869	-29.4254															98	0.466	93.1951	83.815	82.0639	88.0561
New Abbreviations
ABS	absolute
REL	relative
D	dominant arm
ND	non-dominant arm
BSL	baseline
EXS	exercise
REC	recovery
HGAUC	handgrip area under the curve
	data not presented within the journal article as outlined
[truncated: 34 more columns]
